# Supplementary material for: The histone methyltransferase KMT2D maintains cellular glucocorticoid responsiveness by shielding the glucocorticoid receptor from degradation
Source: J Biol Chem. 2024 Jul 25;300(8):107581. doi: 10.1016/j.jbc.2024.107581 (PMC11350265; doi:10.1016/j.jbc.2024.107581)
Supplement: Supplemental Table 1 [file mmc2.xlsx]

## Sheet: Sheet1
Gene	sgRNA sequence	Enrichment ratio
NR3C1	CTTTAAGTCTGTTTCCCCCG	48.2
NR3C1	ATCAACAGGTCTGATCTCCA	46.2
NR3C1	CATCGAACTCTGCACCCCTG	46
C10orf142	TCCTCTCAGGGCTGGAACAG	45.8
OR56A4	CTGGGAAGCTGATCGACCTG	45.5
UBXN11	ACTTACCATCTCCATAGATG	45.3
NR3C1	TAGAAAAAACTGTTCGACCA	45.1
VGLL2	AGAGAAAGAGCGCCCACCAG	44.9
FKBP14	GTTCGTCACTTCTTTGATTG	43.5
STAU2	AGGCAGTATAACTCCAACTG	42.9
SQSTM1	CCTCACCTGATTCTGCCGTG	42
PSME1	GAACTGCAATGAAAAGATCG	40.4
NFATC4	CTGTATGGTCCAAGCCCCGG	39.8
C1orf52	GATGTTATCCTCCTCGTCCG	38.3
CHL1	TTTAAACTTACTGTCAACTG	37.7
ZNF442	AGACACATAATAGTACAACG	37.6
ZNF266	GAATTCGAAAGTGATCACTG	37.4
COPRS	TCCTCATTAAAAAGATCGCC	37.3
MATR3	AGTTCTTCATTGAATCAACA	36.6
KMT2D	CCCCTATCCTAGTCCTACGG	34.3
PHYHD1	ACAGACTATTTCTTGAGCAG	32.1
AEBP1	GCACCAGGCTGCGCACACGT	31.7
DGKI	GCGACTTTGGACTGGAGTGT	31.4
WT1	CTTACCCTGATTGCGAATAG	27.9
ALS2CR11	CATGCACATTAAAGGGTCGG	27.8
SHANK1	ACTCTTCCGGCATTATACCG	27.5
FGFR2	GATAGCCATTTACTGCATAG	25.8
SUMO3	GAATGACCACATCAACCTGA	25.5
YEATS2	GCCAGTGCAGACCTTAACCA	25
RHCG	ACAAGACCGCTACATCGTCG	24.9
LZTS2	AGCAGGGCCTCATCCGAAGG	21
SDK2	AGTACCTGATGGTTACTCGG	15.3
CGB8	CGTGCTGCAGGGGGTCCTGC	15
TIAF1	ACACGCTGAGACAAAGAGGG	13.3
PHYKPL	GTTGGGCAGTGCATACCACG	12.6
IFNL1	CTTCCAAGCCCACCACAACT	11.9
GOLIM4	AGAGGAACATCGCAAACAAG	11.6
WWP1	ATAATACTCGAACTACCACA	11.6
OR51D1	CATTGTCCTCATCATTCGTG	10.7
MGST3	TGTTGGAGGTGTTTACCACC	9.3
FBXO44	AGGAGCTGATGGATACCACA	9.2
HM13	GGTATTTGGCACCAATGTGA	9.1
RNF212B	ATAAGGAATAGATTCCGCTG	8.8
MGST1	ACAGAGTAGAACGTGTACGC	8.7
CD69	GTGGGCCAATACAATTGTCC	8.6
AKR7A3	CCCAGGCTGCATAGTTGGAG	7.5
USP10	AAATAGCTGTAATATCCAGG	7.2
MPST	GGAATCCCGGCGCTTCCAGG	7.2
DIDO1	TATCTAAAGAGCTTTCCACG	7
SUPT20H	TACCGAAGACTGAACTGACA	6.6
BCL11A	TGAAGGGATACCAACCCGCG	6.2
CNKSR1	TATAGTTGGAGACATTGATG	5.9
GIT2	CGCCCTGGTAACCGAGACAA	5.8
LACTB2	CATCCTAGGGGAAGGAACAA	5.3
TMEM63C	GTAATATGATTTGACGATGG	5.2
MYRIP	ACATAGTGTGATGGACACCT	5.1
MTHFD1	AGCTAATAACCTCGTTGCTG	4.9
FANCF	CACTACCTACGTCAGCACCT	4.5
UGT2B10	GAAGCTGTGACTGTACACAA	4.3
FHDC1	ATTATCTCTGGAGAACACGG	4.3
SPRED1	GACGTATTAAGATATCTCGA	4.2
TAF8	CCAGATGATAGTTATCGGCA	4.2
SNX9	CTTACTTCAACGTAGTCTGT	4.1
TSSK4	TAAGAAGGGCTACAACCCAC	4
TTF1	CATTCCTAACATCAAGGACA	4
LCE1B	TGGGGGTTGCTGCAGTTCTG	3.9
PCDHA6	ATATTCGAAAATGCAGACAA	3.7
ITIH5	GCTCGGAGATCATCATTGCG	3.7
COPB1	AGAAGGAATCCTCTCAAGGG	3.6
MKRN2OS	TGTAGATGTATTTCTCACAG	3.5
ING1	AGCTGGTGGAGAACCGCACG	3.3
CYTIP	ACGGTGGCTACTCTGCCTCG	3.3
PIGZ	AACGTGGGGCCCTACACGCA	3.3
Non-Targeting Control	CGCAATCCCTTAGGATAGCC	3.2
COX7B2	TGCTTTCTGTGTTGCTACAT	3.1
CD48	AAACTGTCATGTGTGATACC	3
BRD2	ACCACTCTCTCTACGCATAG	2.8
ACTB	TCACCTGGGTCATCTTCTCG	2.8
CACTIN	TCAGGAGAGGAGCAGTCACG	2.7
VPS52	TCCAGGATCAGTTCAAACCG	2.7
HMGCLL1	TCTAAGAGATTGTACGGCAT	2.5
NYAP2	AGGCCACGAAGGAAGTTACG	2.5
ACTR2	ACTGGTGTAGTGGTAGACTC	2.5
ENTHD1	TCATGGTTGGAAATCAACAG	2.4
FGFRL1	GATGGCCGCACCATCCACAG	2.4
EIF2B1	AGGCAAGACTGATGAAGCGG	2.4
RPP40	GTTAGTGCATAGCAAGAACC	2.4
PRMT5	TGCACCAACTACACACACAG	2.3
GPAT2	ACGGAGGAGATACTGTTGCG	2.3
LTK	AGCACGTACCCGGAAAACGT	2.3
TXNRD2	CCAGATCCTTACCAGTCATG	2.3
FAM120AOS	AGCCCCGGACCAGAATTCGG	2.3
MOSPD2	ATTACCTGATGTGTAGTAAG	2.3
MZB1	CACAGGCCCAGGACTTAGCG	2.2
MYBPC3	CGATGTGGGACACCTTTATG	2.2
RSPO3	ACTAACGTTAGGATGCACTG	2.1
DRICH1	GTGGTAGGCATACTAAACTC	2.1
NDUFAF1	AGGTTGTCTGGCAATTCCGG	2.1
POLA1	AAGCACGCAATAAAGACAAG	2.1
WDR81	CGTGGACCCAATCTAGCACG	2
PROKR1	GGACAATAGCCAGATACCTA	2
C20orf195	CCGAGGTCAGGAACTCACGC	2
USP4	GAAATGGCAACTCAGCACAT	2
ELP4	CCAACGGCTAAACCTCCACC	2
PSENEN	TGAGCACTATCACCCAGAAG	2
CHI3L1	CCAGGCTCCATGAAAATCGT	2
FOLR1	CATGAACGCCAAGCACCACA	1.9
HYOU1	AGATTTGACCGTACCCTGGG	1.9
GSN	ATCCGGGACAACGAGCGGAG	1.9
TAS1R3	CGTAGACAGAGAACGTCTGG	1.8
SEC14L1	TATTAAAATCCCGTGCACGG	1.8
CIC	CCCGCCCGCTGACTGCACAT	1.8
PLCH1	TTGTAAAGATCAAACCCGTG	1.8
PLEKHS1	AAGAAATGGTCTCCAAGACA	1.8
INHA	GAGGACAAGTCAGCTGCCAG	1.7
C19orf52	GCTGCTCCGGGACTACGCCG	1.7
PNPLA3	ACAACATGCGCGCGTCGCGG	1.7
ATP6V1C1	TAAGAAAGTAGCTCAATACA	1.7
MRPL46	AACGGCTTGGAGACTACAGG	1.7
BAG1	TGAACCAGTTGTCCAAGACC	1.7
AHCTF1	GAATTCATGATTCTGAACGC	1.7
GTF3C5	TCTACGCAGACCCCACCAAG	1.7
PCK2	TGCGTATTATGACCCGACTG	1.6
SCTR	TGTAGCACGTCACATAGTCG	1.6
NUDT13	GACTTCAGCACATCAATACC	1.6
CHMP1A	CTCGAACCTGTCCATCACTG	1.6
N4BP2L2	GCTATATATCTCATCGTCTG	1.6
CCAR2	ACTCCAAGAAACGCAAACAG	1.6
SAE1	GCCGACAAGAAGCACCCGAG	1.6
RBPJL	GCGGATCCTGCATGCCAAGG	1.6
NDUFAF2	AGAAGTAGACTATGAAGCAG	1.6
ESRRA	AGACACCAGTGCATTCACTG	1.6
FGF20	ACTGGTCAGTATTAGAGGTG	1.5
GAL3ST4	GTAAAAGGCTACCGCCCACA	1.5
MRPL57	GGCCTCCCTCCTGCGCACCG	1.5
CHD6	GATGGGTTCAACGTAGATGG	1.5
